# Supplementary material for: SARS-CoV-2 reshapes m6A methylation in long noncoding RNAs of human lung cells
Source: NAR Mol Med. 2025 Sep 30;2(4):ugaf034. doi: 10.1093/narmme/ugaf034 (PMC12628319; doi:10.1093/narmme/ugaf034)
Supplement: ugaf034_Supplemental_Files [file ugaf034_Supplemental_Files.zip]

Archive with 11 entries (11 files):
- Supplementary Figures S1-S3.pdf
- Supplementary Table S1.pdf
- Supplementary Table S2.pdf
- Supplementary Table S3.pdf
- Supplementary Table S4.pdf
- Supplementary Table S5.pdf
- Supplementary Table S6.pdf
- Supplementary Table S7.pdf
- Supplementary Table S8.pdf
- Supplementary_Data_S1_UCA1_miRNAs.zip
- Supplementary_Data_S2_lncRNA_SARS-CoV-2.zip
